# Supplementary material for: Biological, material and socio-cultural constraints to effective menstrual hygiene management among secondary school students in Tanzania
Source: PLOS Glob Public Health. 2022 Mar 14;2(3):e0000110. doi: 10.1371/journal.pgph.0000110 (PMC10021794; doi:10.1371/journal.pgph.0000110)
Supplement: S2 Data — (DO) [file pgph.0000110.s007.do]

/***************************************************************************

*	Collection: Do-file for tables and figures in girls' working paper
	
* 	Title: Girls Data Analysis
*	Output: Figures and tables for paper 
*	Prepared by: Rebecca Cai
*	Date: June 9, 2020 
*	Edited by: Dani Stoilova
*	Date: July 10, 2020

****************************************************************************/

///FIRST RUN "girls_cleaning" do file to generate dataset ready for analysis
do "/Users/danistoilova/Dropbox/Dani-Anja/Girls paper/Edited_do_files/girls_paper_cleaning_DS.do"
	
/*		
Directory
1.0 TABLES
2.0 FIGURES
3.0 REGRESSIONS & REGRESSION FIGURES
*/

************************************************
**************** 1.0 TABLES ********************
************************************************

***TABLE 1: "Demographics and menstruation-related absenteeism" ***

	***GENERATE OUTCOME VARIABLES
		***Demographics
		drop if gs11q4<=6

		***Absenteeism outcomes: could not participate or concentrate as 
		label variable gs3q7_yes_no "Have you had you period" 
		label variable gs7q2a_yes_no "On last per. missed school bc of per."
		label variable gs7q3a_yes_no "On last per. left school early bc of per."
		
		generate gs7q4a_yes_no_neg=gs7q4a_yes_no
		recode gs7q4a_yes_no_neg (0=1) (1=0)
		label variable gs7q4a_yes_no_neg "On last per. did not participate as much as normal"

		generate gs7q5a_yes_no_neg=gs7q5a_yes_no
		recode gs7q5a_yes_no_neg (0=1) (1=0)
		label variable gs7q5a_yes_no_neg "On last per. did not concentrate as much as normal"

		drop if gs7q2b==0 //Drop an outlier value of zero; question reads "If you did miss school during last period, how many days?"
		
		***Informational variables
			///Number of sources of informal info on menstruation
		global sources_info gs3q1ba_yes_no gs3q1bb_yes_no gs3q1bc_yes_no gs3q1bd_yes_no ///
			gs3q1be_yes_no gs3q1bf_yes_no gs3q1bg_yes_no gs3q1bh_yes_no gs3q1bi_yes_no ///
			gs3q1bj_yes_no gs3q1bk_yes_no gs3q1bl_yes_no gs3q1bm_yes_no gs3q1bn_yes_no ///
			gs3q1bo_yes_no gs3q1bp_yes_no
			
		foreach var in $sources_info{
		recode `var' (.=0)
		}
		
		egen number_sources=rowtotal($sources_info)
		label variable number_sources "No. of people who gave info on menstruation"

			///Discussed periods with 5 closest female friends
		label variable gs8q3 "Discussed periods with (#) of 5 closest female friends"
		
		label variable gs3q11a_yes_no "Someone told me about periods and why they happen"
		label variable gs3q4a_yes_no "Someone told me how to manage menstruation"
		label variable gs3q2b_yes_no "Received info: health worker"
		label variable gs3q2c_yes_no "Received info: school curricula"
		label variable gs3q4ba_yes_no "how to use towels/fabrics/linen"
		label variable gs3q4bb_yes_no "how to stay clean/wash"
		label variable gs3q4bc_yes_no "how to manage pain"
		label variable gs3q4bd_yes_no "things/activities to advoid during menstr."
		
	***EXPORT TABLE 1
	sutex gs11q4 gs11q5 gs11q2 gs11q6 gs3q8 gs3q7_yes_no /// Demographics
		gs7q2a_yes_no gs7q2b gs7q3a_yes_no gs7q4a_yes_no_neg gs7q5a_yes_no_neg /// Absenteeism and Participation
		gs3q11a_yes_no gs3q4a_yes_no gs3q2b_yes_no gs3q2c_yes_no number_sources gs8q3 /// Prior information and sources
		gs3q4ba_yes_no gs3q4bb_yes_no gs3q4bc_yes_no gs3q4bd_yes_no, ///
		lab nobs minmax replace ///
	file(table_1.tex) title ("Demographics and Menstruation-related constraints on educational outcomes") 

	
***TABLE 2: "Menstruation-related constraints on educational outcomes" ***
	
	***GENERATE OUTCOME VARIABLES
		
		***Biological variables
			///Pain	
			generate gs3q21_bin=gs3q21
			recode gs3q21_bin (2=1) (3 4 =0)
			label variable gs3q21_bin "Always/sometimes use painkillers on per."
		
		***Material variables
			///Absorbent used most often
				///pads
				generate uses_pads=.
				replace uses_pads=0 if gs4q4!=5 & gs4q4!= .
				replace uses_pads=1 if gs4q4==5
				label variable uses_pads "Use pads most often"
				///cloth
				generate uses_cloth=.
				replace uses_cloth=0 if gs4q4!=1 & gs4q4!= .
				replace uses_cloth=1 if gs4q4==1
				label variable uses_cloth "Use cloth most often"
				///natural materials
				generate uses_nat_mat=.
				replace uses_nat_mat=0 if gs4q4!=6 & gs4q4!= .
				replace uses_nat_mat=1 if gs4q4==6
				label variable uses_nat_mat "Use natural materials most often"
				///nothing
				generate uses_nothing=.
				replace uses_nothing=0 if gs4q4!=4 & gs4q4!= .
				replace uses_nothing=1 if gs4q4==4
				label variable uses_nothing "Use nothing most often"
			///Absorbent most preferred
				///pads
				generate prefers_pads=.
				replace prefers_pads=0 if gs4q6!=5 & gs4q4!= .
				replace prefers_pads=1 if gs4q6==5
				label variable prefers_pads "Prefers pads"
				///cloth
				generate prefers_cloth=.
				replace prefers_cloth=0 if gs4q6!=1 & gs4q4!= .
				replace prefers_cloth=1 if gs4q6==1
				label variable prefers_cloth "Prefers cloth"
				///natural materials
				generate prefers_nat_mat=.
				replace prefers_nat_mat=0 if gs4q6!=6 & gs4q4!= .
				replace prefers_nat_mat=1 if gs4q6==6
				label variable prefers_nat_mat "Prefers natural materials"
			
			///Monthly expenditure on pads
			generate expend_pads_thous=gs11q14/1000
			label variable expend_pads_thous "Monthly expenditure on pads (1000 THS)" 

		***Social variables
			//Restrictions on menstruating women in the home
			generate gs6q13a_bin=gs6q13a
			recode gs6q13a_bin (3=.) (2=0)
			label variable gs6q13a_bin "Menst'ing women restricted in respondent's home"

			//If people knew, would fear... (adjust labels for table)
			label variable gs6q7a_yes_no "...teasing"
			label variable gs6q8a_yes_no " ...touching against will or harassment to go out with someone"
			label variable gs6q9_yes_no "...unwanted pregnancies or dishonor"
			label variable gs6q10_yes_no "...teachers not understanding/helpful"
			label variable gs6q11_yes_no "...pressure to marry/take a boyfriend"
			
		***Recode Conditional Questions*** 
		replace gs3q4ba_yes_no = . if gs3q4a != 1
		replace gs3q4bb_yes_no = . if gs3q4a != 1
		replace gs3q4bc_yes_no = . if gs3q4a != 1
		replace gs3q4bd_yes_no = . if gs3q4a != 1
		
		*** Misc. Variable Labels  ***
		label variable gs3q17_yes_no "Respondent keeps track of menst. cycle"
		label variable gs3q18_yes_no "Time between bleedings varies a lot"
		label variable gs3q19_yes_no "Hard to know/prepare for bleeding"
		
		label variable gs4q7_yes_no "Always uses preferred method"
		label variable gs11q10_yes_no "Can wash body at home"
		label variable gs6q5_yes_no "Would feel shame if other girls knew about my period"
		label variable gs6q6_yes_no "Would feel shame if boys knew about my period"
		

	***EXPORT TABLE 2
		sutex gs3q12 gs3q17_yes_no gs3q18_yes_no gs3q19_yes_no ///period duration and cycle
			gs3q14 gs3q21_bin gs3q15 gs3q16 /// Relative pain and bleeding
			gs3q13 gs3q15 /// Biological Constraints 
			uses_cloth uses_nat_mat uses_pads uses_nothing prefers_pads prefers_nat_mat gs11q11_thousands expend_pads_thous /// Materials
			gs4q7_yes_no gs11q10_yes_no /// Material Constraints
			gs6q5_yes_no gs6q6_yes_no ///Gendered sense of appropriateness
			gs6q13a_bin ///Restrictions in her home
			gs6q10_yes_no ///Public shame or shame from an authority figure
			gs6q7a_yes_no gs6q8a_yes_no gs6q9_yes_no gs6q11_yes_no, /// Social Constraints
			lab nobs minmax replace ///
			file(table_2.tex) title ("Demographics and Menstruation-related constraints indices") 
	
	
	
************************************************
**************** 2.0 FIGURES ********************
************************************************
/*** Figures 3 and supplementary figure 1 can be 
found in the regression section ***/


	***FIGURE 1: "Degree of pain and bleeding during menstruation" *** 
			*** Note: Aesthetic adjustments were made manually on adobe illustrator 
		///A: "How much menstrual bleeding do you experience during your period?"
				
		graph bar, over(gs3q15) ///
		blabel(bar,pos(inside) format(%9.2f)) ///
		bar(1, color(ltblue) lcolor(black) lwidth(medium)) ///
		intensity(50) ///
		title("How much menstrual bleeding do you experience during your period?") ///
		ytitle("Percent of Girls") ///
		bargap(25) 
		graph export "$GIRLS/girls_bleeding_new.png", replace
	
		
		///B:" Relative to classmates, how much menstrual bleeding do you expereience during your period?"
		 
		graph bar, over(gs3q16) ///
		blabel(bar,pos(inside) format(%9.2f)) ///
		bar(1, color(ltblue) lcolor(black) lwidth(medium)) ///
		intensity(50) ///
		title("Relative to classmates, how much menstrual bleeding do you expereience during your period?") ///
		ytitle("Percent of Girls") ///
		bargap(25) 
		graph export "$GIRLS/girls_relative_bleeding.png", replace

		
		///C: "How much physical pain do you experience during your period?"
						
		graph bar, over(gs3q13) ///
		blabel(bar,pos(inside) format(%9.2f)) ///
		bar(1, color(ltblue) lcolor(black) lwidth(medium)) ///
		intensity(50) ///
		title("How much physical pain do you experience during your period?") ///
		ytitle("Percent of Girls") ///
		bargap(25)
		graph export "$GIRLS/girls_pain.png", replace
		
		///D: "Relative to classmates, how much physical pain do you experience during your period?"
		
	
		graph bar, over(gs3q14) ///
		blabel(bar,pos(inside) format(%9.2f)) ///
		bar(1, color(ltblue) lcolor(black) lwidth(medium)) ///
		intensity(50) ///
		title("Relative to classmates, how much physical pain do you experience during your period") ///
		ytitle("Percent of Girls") ///
		bargap(25) 
		graph export "$GIRLS/girls_relative_pain.png", replace

			
	***FIGURE 2: "Girls' School Attendance, Participation and Concentration During Last Period" ***
	*** Note: Aesthetic adjustments were made manually on adobe illustrator 
		
		///A: Reason for missing school during last period
		graph hbar (sum) gs7q2ci_yes_no gs7q2cd_yes_no gs7q2cb_yes_no gs7q2cf_yes_no ///
		gs7q2ch_yes_no gs7q2ca_yes_no gs7q2cg_yes_no gs7q2ce_yes_no , ascat ///
		blabel(bar,pos (inside) format(%9.2f)) ///
		bar(1, color(ltblue) lcolor(black) lwidth(medium)) ///
		intensity(50) ///
		ytitle("Number of Girls", size(small)) ///
		title("Reason for missing school during last period") ///
		yvaroptions(relabel( 1 "Ashamed" 2 "Not allowed to take part" 3 "Afraid of leak" 4 "Afraid of odor" 5 "Feel sick" 6 "Pain" 7 "No place to change" 8 "Nothing to use")) ///
		bargap (25)
		graph export "$GIRLS/Missing_Period.pdf", replace
		
		
	 			
		///B: Reason for leaving school early during last period
		graph hbar (sum) gs7q3bf_yes_no gs7q3ba_yes_no  gs7q3bc_yes_no ///
		gs7q3bd_yes_no gs7q3bb_yes_no gs7q3be_yes_no, ascat ///
		blabel(bar,pos (inside) format(%9.2f)) ///
		bar(1, color(ltblue) lcolor(black) lwidth(medium)) ///
		intensity(50) ///
		title("Reason for leaving school during last period") ///
		yvaroptions(relabel( 1 "Teased" 2 "Pain" 3 "Leaked" 4 "Tired" 5 "Needed to change" 6 "Needed to wash" )) ///
		bargap(25)
		graph export "$GIRLS/Leaving_Period.pdf", replace
			
		
		///C: Reason for not participating as normal during last period	
		graph hbar (sum) gs7q4ba_yes_no gs7q4bd_yes_no gs7q4bc_yes_no gs7q4bb_yes_no ///
				gs7q4be_yes_no gs7q4bf_yes_no , ascat ///
		blabel(bar,pos (inside) format(%9.2f)) ///
		bar(1, color(ltblue) lcolor(black) lwidth(medium)) ///
		intensity(50) ///
		title("Reason for not participating as normal during last period") ///
		yvaroptions(relabel( 1 "Fear" 2 "Shame" 3 "Afraid to stand up" 4 "Cramps and pain" 5 "Hard to concentrate" 6 "Tired"))	///
		bargap(25)
		graph export "$GIRLS/Participating_Period.pdf", replace
		
		///D: Reason for not concentrating as normal during last period
		graph hbar (sum) gs7q5ba_yes_no gs7q5bd_yes_no gs7q5bc_yes_no gs7q5bb_yes_no ///
				gs7q5be_yes_no gs7q5bf_yes_no , ascat ///
		blabel(bar,pos (inside) format(%9.2f)) ///
		bar(1, color(ltblue) lcolor(black) lwidth(medium)) ///
		intensity(50) ///
		title("Reason for not concentrating as normal during last period") ///
		yvaroptions(relabel( 1 "Fear" 2 "Shame" 3 "Afraid to stand up" 4 "Cramps and pain" 5 "Hard to concentrate" 6 "Tired"))	///
		bargap(25)
		graph export "$GIRLS/Concentrating_Period.pdf", replace

		

************************************************
**************** 3.0 REGRESSIONS ***************
************************************************

*** CREATE SOCIAL, BIOLOGICAL, AND MATERIAL CONSTRAINT INDEX 

*SOCIAL CONSTRAINT INDEX
gen sc1 = gs6q7a_yes_no
gen sc2 = gs6q8a_yes_no
gen sc3 = gs6q9_yes_no
gen sc4 = gs6q11_yes_no

gen sc = sc1+sc2+sc3+sc4

gen sc_score = sc/4
label variable sc_score "Social Constraints Index"

*BIOLOGICAL CONSTRAINT INDEX
gen bc1 = gs3q13
	recode bc1 (1=0) (2=1) (3=2) (4=3) (5=4)
gen bc2 = gs3q15
	recode bc2 (1=0) (2=1) (3=2) (4=3) (5=4)
	
gen bc = bc1+bc2

gen bc_score = bc/8
label variable bc_score "Biological Constraints Index"


*MATERIAL CONSTRAINT INDEX
gen mc1 = gs4q7_yes_no
	recode mc1 (1 = 2) 
	recode mc1(0=1) 
	recode mc1(2=0)

gen mc2 = gs6q2_yes_no
	recode mc2 (1 =2)
	recode mc2 (0=1) 
	recode mc2 (2=0)

gen mc = mc1 + mc2
gen mc_score = mc/2
label variable mc_score "Material Constraints Index"

*Information Constraint Index 
gen ic1 = gs3q1_yes_no 
	recode ic1 (1 =2)
	recode ic1 (0=1)
	recode ic1 (2=0)
	
gen ic2 = gs3q4a_yes_no 
	recode ic2 (1 =2)
	recode ic2 (0=1)
	recode ic2 (2=0)
	
gen ic = ic1+ic2
gen ic_score = ic/2
label variable ic_score "Information Constraints Index"
	


*** Supplementary Figure 1: Distribution of Constraints ** 
*** Note: Aesthetic adjustments were made manually on adobe illustrator 

///A: Social Constraint Distribution
histogram sc_score, discrete frequency addlabels ylabel(,grid) xlabel(0(.25)1) fcolor(ltblue) lcolor(black) ///
ytitle(Number of Girls) xtitle(Social Constraint Index Score) title(Distribution of Social Constraint Index)
graph export "$GIRLS/Social_Constraint_Distribution.pdf", replace
	
///B: Biological Constraint Distribution
histogram bc_score, discrete frequency addlabels ylabel(,grid) xlabel(0(.125)1) fcolor(ltblue) lcolor(black) ///
ytitle(Number of Girls) xtitle(Biological Constraint Index Score) title(Distribution of Biological Constraint Index)
graph export "$GIRLS/Biological_Constraint_Distribution.pdf", replace
	
///C: Material Constraint Distribution
histogram mc_score, discrete frequency addlabels ylabel(,grid) xlabel(0(.5)1) fcolor(ltblue) lcolor(black) ///
ytitle(Number of Girls) xtitle(Material Constraint Index Score) title(Distribution of Material Constraint Index)
graph export "$GIRLS/Material_Constraint_Distribution.pdf", replace

///D: Information Constraint Distribution
histogram ic_score, discrete frequency addlabels ylabel(,grid) xlabel(0(.5)1) fcolor(ltblue) lcolor(black) ///
ytitle(Number of Girls) xtitle(Information Constraint Index Score) title(Distribution of Information Constraint Index)
graph export "$GIRLS/Information_Constraint_Distribution.pdf", replace

	

*** REGRESSSIONS: IMPACT OF CONSTRAINTS ON EDUCATIONAL OUTCOMES *** 
** OUTPUT IS A LATEX TABLE **
foreach var of varlist gs7q2a_yes_no gs7q3a_yes_no gs7q4a_yes_no_neg gs7q5a_yes_no_neg {
	eststo `var'_4: regress `var' sc_score gs11q4 i.gs11q5 gs3q8 i.school, robust 
	}		

foreach var of varlist gs7q2a_yes_no gs7q3a_yes_no gs7q4a_yes_no_neg gs7q5a_yes_no_neg {
	eststo `var'_5: regress `var' bc_score gs11q4 i.gs11q5 gs3q8 i.school, robust 
	}		

foreach var of varlist gs7q2a_yes_no gs7q3a_yes_no gs7q4a_yes_no_neg gs7q5a_yes_no_neg {
	eststo `var'_6: regress `var' mc_score gs11q4 i.gs11q5 gs3q8 i.school, robust 
	}		

foreach var of varlist gs7q2a_yes_no gs7q3a_yes_no gs7q4a_yes_no_neg gs7q5a_yes_no_neg {
	eststo `var'_7: regress `var' sc_score bc_score mc_score gs11q4 i.gs11q5 gs3q8 i.school, robust 
	}

	

*** REGRESSSIONS: IMPACT OF CONSTRAINTS ON EDUCATIONAL OUTCOMES *** 
** OUTPUT IS A LATEX TABLE **

foreach var of varlist gs7q2a_yes_no gs7q3a_yes_no gs7q4a_yes_no_neg gs7q5a_yes_no_neg {
	eststo `var'_8: regress `var' sc_score bc_score mc_score ic_score girls_knowledge_index gs11q4 i.gs11q5 gs3q8 i.school, robust 
	}


///A: MISSING SCHOOL 
esttab gs7q2a_yes_no_4 gs7q2a_yes_no_5 gs7q2a_yes_no_6 gs7q2a_yes_no_7   ///
		using missing_school_reg.tex,  b se  ///
		label tex replace compress ///
		drop(gs11q4 *.gs11q5 gs3q8 *.school) ///
		title(Individual correlates of absenteeism and early school departure directly caused by menstruation during last period) ///
		mtitles("Missed school" "Missed school" "Missed school"  "Missed school" "Missed School") ///
		addnotes("Linear probability model with controls for age, grade, and age at menarche.") ///
		star(* 0.10 ** 0.05 *** 0.01) 

///B: LEAVING SCHOOL EARLY 
esttab gs7q3a_yes_no_4 gs7q3a_yes_no_5 gs7q3a_yes_no_6 gs7q3a_yes_no_7///
		using left_early_reg.tex,  b se  ///
		label tex replace compress ///
		drop(gs11q4 *.gs11q5 gs3q8 *.school) ///
		title(Individual correlates of absenteeism and early school departure directly caused by menstruation during last period) ///
		mtitles("Left early" "Left early" "Left early" "Left early" "Left early" ) ///
		addnotes("Linear probability model with controls for age, grade, and age at menarche.") ///
		star(* 0.10 ** 0.05 *** 0.01) 
		
///C: PARTICIPATING LESS 
esttab gs7q4a_yes_no_neg_4 gs7q4a_yes_no_neg_5 gs7q4a_yes_no_neg_6 gs7q4a_yes_no_neg_7   ///
		using participated_less_reg.tex,  b se  ///
		label tex replace compress ///
		drop(gs11q4 *.gs11q5 gs3q8 *.school) ///
		title(Individual correlates of absenteeism and early school departure directly caused by menstruation during last period) ///
		mtitles("Participated less" "Participated less" "Participated less" "Participated less" "Participated less" ) ///
		addnotes("Linear probability model with controls for age, grade, and age at menarche.") ///
		star(* 0.10 ** 0.05 *** 0.01) 
		
///D: CONCENTRATING LESS		
esttab gs7q5a_yes_no_neg_4 gs7q5a_yes_no_neg_5 gs7q5a_yes_no_neg_6 gs7q5a_yes_no_neg_7   ///
		using concentrated_less_reg.tex,  b se  ///
		label tex replace compress ///
		drop(gs11q4 *.gs11q5 gs3q8 *.school) ///
		title(Individual correlates of absenteeism and early school departure directly caused by menstruation during last period) ///
		mtitles("Concentrated less" "Concentrated less" "Concentrated less" "Concentrated less" "Concentrated less") ///
		addnotes("Linear probability model with controls for age, grade, and age at menarche.") ///
		star(* 0.10 ** 0.05 *** 0.01) 
		
	

*** Regressions for Coefficient Plots*** 
** SAVES RESULTS AS ESTIMATES TO USE IN THE COEFFICIENT PLOT *** 

///A: "MISSING SCHOOL"
reg gs7q2a_yes_no sc_score bc_score mc_score gs11q4 i.gs11q5 gs3q8 i.school, robust 
estimates store results_1 

///B: "LEAVING EARLY"
reg gs7q3a_yes_no sc_score bc_score mc_score gs11q4 i.gs11q5 gs3q8 i.school, robust 
estimates store results_2

///C:"PARTICIPATING LESS"
reg gs7q4a_yes_no_neg sc_score bc_score mc_score gs11q4 i.gs11q5 gs3q8 i.school, robust 
estimates store results_3
		
///D: "CONCENTRATING LESS" 
reg gs7q5a_yes_no_neg sc_score bc_score mc_score gs11q4 i.gs11q5 gs3q8 i.school, robust 
estimates store results_4 

***Figure 3: Coefficient Plots ***
*** Note: Aesthetic adjustments were made manually on adobe illustrator ***
coefplot(results_1*, asequation(Missing School) \ ///
		results_2*, asequation(Leaving Early) \  /// 
		results_3*, asequation(Participating Less) \  /// 
		results_4*,asequation(Concentrating Less) \ , pstyle(3)), ///
		xline(0,lcolor(black) lwidth(thin) lpattern(dash)) drop(_cons grade gs11q4 *.gs11q5 gs3q8 *.school) title("Effect of Constraints on Educational Outcomes",size(medium)) ///
		mlabposition(1) mlabgap(*2) ///
		mlabel("{it:p} = " + string(@pval,"%9.3f")) 
		graph export "$GIRLS/Coefficient_Plot.pdf", replace

		
		
*** Regressions with Information Constraint and Knowledge Score *** 

reg gs7q2a_yes_no sc_score bc_score mc_score ic_score girls_knowledge_index gs11q4 i.gs11q5 gs3q8 i.school, robust 
estimates store results_1 

///B: "LEAVING EARLY"
reg gs7q3a_yes_no sc_score bc_score mc_score ic_score girls_knowledge_index gs11q4 i.gs11q5 gs3q8 i.school, robust 
estimates store results_2

///C:"PARTICIPATING LESS"
reg gs7q4a_yes_no_neg sc_score bc_score mc_score ic_score girls_knowledge_index gs11q4 i.gs11q5 gs3q8 i.school, robust 
estimates store results_3
		
///D: "CONCENTRATING LESS" 
reg gs7q5a_yes_no_neg sc_score bc_score mc_score ic_score girls_knowledge_index gs11q4 i.gs11q5 gs3q8 i.school, robust 
estimates store results_4 

***Figure 3: Coefficient Plots ***
*** Note: Aesthetic adjustments were made manually on adobe illustrator ***
coefplot(results_1*, asequation(Missing School) \ ///
		results_2*, asequation(Leaving Early) \  /// 
		results_3*, asequation(Participating Less) \  /// 
		results_4*,asequation(Concentrating Less) \ , pstyle(3)), ///
		xline(0,lcolor(black) lwidth(thin) lpattern(dash)) drop(_cons grade gs11q4 *.gs11q5 gs3q8 *.school) title("Effect of Constraints on Educational Outcomes",size(medium)) ///
		mlabposition(1) mlabgap(*2) ///
		mlabel("{it:p} = " + string(@pval,"%9.3f")) 
		graph export "$GIRLS/Coefficient_Plot.pdf", replace


	
